# Supplementary material for: Two refined creep calculation methods of two-way prestressed concrete
Source: PLoS One. 2025 Aug 11;20(8):e0330075. doi: 10.1371/journal.pone.0330075 (PMC12338836; doi:10.1371/journal.pone.0330075)
Supplement: S1 File — (ZIP) [file pone.0330075.s001.zip]

Archive with 2 entries (2 files):
- Dual prestressing.xlsx
- Single prestressing.xlsx
