# Supplementary material for: Two refined creep calculation methods of two-way prestressed concrete
Source: PLoS One. 2025 Aug 11;20(8):e0330075. doi: 10.1371/journal.pone.0330075 (PMC12338836; doi:10.1371/journal.pone.0330075)
Supplement: S1 File — (ZIP) [file pone.0330075.s001.zip › Dual prestressing.xlsx]

## Sheet: Sheet1
t=10	ec	ec1	t=20	ec	ec1	t=40	ec	ec1	t=100	ec	ec1	t=200	ec	ec1
0	0	0	0	0	0	0	0	0	0	0	0	0	0	0
400	162.057	186.27	200	132.653	152.473	100	104.687	120.329	40	73.552	84.5418	20	55.1036	63.3369
600	337.743	407.858	300	283.118	342.539	150	226.758	275.669	60	160.222	197.047	30	119.489	148.892
800	352.267	431.448	400	300.917	369.532	200	245.077	302.31	80	176.158	219.431	40	132.749	167.148
1000	362.992	448.266	500	314.768	389.952	250	259.967	323.478	100	189.552	237.975	50	143.98	182.562
1200	371.106	460.884	600	325.772	406.033	300	272.31	340.877	120	201.083	253.81	60	153.819	195.947
1400	377.416	470.713	700	334.713	419.073	350	282.732	355.527	140	211.177	267.621	70	162.576	207.807
1600	382.441	478.59	800	342.117	429.883	400	291.67	368.086	160	220.134	279.856	80	170.47	218.474
1800	386.522	485.046	900	348.346	439.005	450	299.434	379.003	180	228.166	290.824	90	177.656	228.174
2000	389.893	490.434	1000	353.657	446.812	500	306.25	388.6	200	235.432	300.748	100	184.253	237.074
			1100	358.237	453.574	550	312.286	397.117	220	242.053	309.796	110	190.35	245.296
			1200	362.223	459.491	600	317.673	404.735	240	248.122	318.097	120	196.014	252.938
			1300	365.723	464.712	650	322.513	411.594	260	253.715	325.753	130	201.303	260.075
			1400	368.818	469.356	700	326.885	417.808	280	258.892	332.847	140	206.261	266.768
			1500	371.572	473.514	750	330.855	423.466	300	263.703	339.447	150	210.925	273.068
			1600	374.037	477.258	800	334.477	428.641	320	268.188	345.607	160	215.327	279.016
10	1.191		1700	376.255	480.647	850	337.795	433.396	340	272.383	351.376	170	219.491	284.648
20	2.074		1800	378.26	483.731	900	340.845	437.779	360	276.318	356.794	180	223.441	289.993
40	4.945		1900	380.079	486.548	950	343.659	441.835	380	280.017	361.894	190	227.196	295.078
100	27.601		2000	381.737	489.131	1000	346.262	445.598	400	283.503	366.706	200	230.772	299.924
200	148.748					1050	348.677	449.101	420	286.795	371.256	210	234.184	304.552
						1100	350.925	452.37	440	289.909	375.566	220	237.445	308.977
						1150	353.02	455.427	460	292.861	379.657	230	240.567	313.216
						1200	354.978	458.293	480	295.663	383.545	240	243.558	317.282
						1250	356.813	460.986	500	298.327	387.247	250	246.429	321.187
						1300	358.534	463.521	520	300.864	390.776	260	249.188	324.942
						1350	360.151	465.911	540	303.282	394.145	270	251.841	328.556
						1400	361.675	468.169	560	305.59	397.364	280	254.396	332.039
						1450	363.111	470.306	580	307.796	400.445	290	256.858	335.397
						1500	364.468	472.331	600	309.907	403.397	300	259.233	338.64
						1550	365.752	474.252	620	311.928	406.227	310	261.527	341.773
						1600	366.968	476.078	640	313.866	408.944	320	263.743	344.803
						1650	368.121	477.815	660	315.725	411.554	330	265.885	347.734
						1700	369.215	479.47	680	317.511	414.064	340	267.959	350.573
						1750	370.256	481.048	700	319.227	416.48	350	269.967	353.324
						1800	371.246	482.556	720	320.878	418.807	360	271.912	355.992
						1850	372.19	483.996	740	322.467	421.05	370	273.798	358.58
						1900	373.089	485.374	760	323.999	423.214	380	275.628	361.093
						1950	373.947	486.694	780	325.475	425.302	390	277.404	363.534
						2000	374.767	487.96	800	326.899	427.32	400	279.129	365.906
									820	328.274	429.27	410	280.806	368.213
									840	329.602	431.157	420	282.435	370.457
									860	330.886	432.982	430	284.02	372.641
									880	332.127	434.75	440	285.562	374.768
									900	333.328	436.463	450	287.064	376.84
									920	334.491	438.123	460	288.526	378.859
									940	335.617	439.733	470	289.95	380.828
									960	336.709	441.295	480	291.339	382.748
									980	337.767	442.812	490	292.692	384.622
									1000	338.793	444.285	500	294.013	386.45
									1020	339.79	445.716	510	295.301	388.236
									1040	340.757	447.108	520	296.559	389.98
									1060	341.696	448.461	530	297.786	391.683
									1080	342.608	449.778	540	298.985	393.349
									1100	343.496	451.059	550	300.157	394.977
									1120	344.358	452.306	560	301.302	396.569
									1140	345.197	453.521	570	302.421	398.126
									1160	346.014	454.705	580	303.515	399.65
									1180	346.808	455.859	590	304.586	401.142
									1200	347.582	456.984	600	305.633	402.602
									1220	348.336	458.082	610	306.658	404.032
									1240	349.071	459.152	620	307.661	405.432
									1260	349.786	460.197	630	308.643	406.804
									1280	350.484	461.217	640	309.605	408.149
									1300	351.165	462.213	650	310.547	409.467
									1320	351.829	463.186	660	311.47	410.759
									1340	352.477	464.137	670	312.374	412.027
									1360	353.11	465.066	680	313.261	413.27
									1380	353.727	465.975	690	314.13	414.489
									1400	354.33	466.863	700	314.983	415.686
									1420	354.919	467.732	710	315.819	416.86
									1440	355.495	468.582	720	316.639	418.013
									1460	356.057	469.413	730	317.443	419.144
									1480	356.607	470.228	740	318.233	420.256
									1500	357.145	471.025	750	319.008	421.347
									1520	357.67	471.805	760	319.769	422.42
									1540	358.185	472.57	770	320.516	423.473
									1560	358.688	473.319	780	321.249	424.508
									1580	359.18	474.053	790	321.97	425.526
									1600	359.662	474.772	800	322.678	426.526
									1620	360.134	475.478	810	323.373	427.509
									1640	360.596	476.169	820	324.057	428.476
									1660	361.049	476.847	830	324.728	429.427
									1680	361.492	477.513	840	325.389	430.363
									1700	361.926	478.165	850	326.038	431.283
									1720	362.352	478.805	860	326.676	432.188
									1740	362.769	479.434	870	327.303	433.079
									1760	363.178	480.051	880	327.921	433.956
									1780	363.579	480.656	890	328.528	434.819
									1800	363.972	481.251	900	329.125	435.669
									1820	364.357	481.835	910	329.713	436.505
									1840	364.735	482.409	920	330.291	437.329
									1860	365.106	482.972	930	330.861	438.14
									1880	365.47	483.526	940	331.421	438.939
									1900	365.827	484.07	950	331.972	439.726
									1920	366.178	484.605	960	332.515	440.501
									1940	366.522	485.131	970	333.05	441.265
									1960	366.86	485.647	980	333.577	442.018
									1980	367.192	486.156	990	334.095	442.76
									2000	367.518	486.656	1000	334.606	443.491
												1010	335.109	444.212
												1020	335.605	444.922
												1030	336.093	445.623
												1040	336.574	446.314
												1050	337.049	446.995
												1060	337.516	447.667
												1070	337.977	448.33
												1080	338.431	448.983
												1090	338.879	449.628
												1100	339.321	450.265
												1110	339.756	450.893
												1120	340.186	451.512
												1130	340.609	452.124
												1140	341.027	452.727
												1150	341.439	453.323
												1160	341.846	453.911
												1170	342.247	454.492
												1180	342.643	455.065
												1190	343.033	455.631
												1200	343.419	456.19
												1210	343.799	456.742
												1220	344.174	457.287
												1230	344.545	457.826
												1240	344.911	458.358
												1250	345.272	458.883
												1260	345.629	459.403
												1270	345.981	459.916
												1280	346.329	460.423
												1290	346.672	460.924
												1300	347.011	461.419
												1310	347.346	461.908
												1320	347.677	462.392
												1330	348.004	462.87
												1340	348.327	463.342
												1350	348.646	463.81
												1360	348.961	464.271
												1370	349.272	464.728
												1380	349.58	465.18
												1390	349.884	465.626
												1400	350.185	466.068
												1410	350.482	466.505
												1420	350.775	466.937
												1430	351.065	467.364
												1440	351.352	467.787
												1450	351.636	468.205
												1460	351.916	468.618
												1470	352.194	469.028
												1480	352.468	469.433
												1490	352.739	469.833
												1500	353.007	470.23
												1510	353.272	470.622
												1520	353.534	471.01
												1530	353.793	471.394
												1540	354.05	471.775
												1550	354.303	472.151
												1560	354.554	472.524
												1570	354.802	472.893
												1580	355.048	473.258
												1590	355.291	473.619
												1600	355.531	473.977
												1610	355.769	474.331
												1620	356.004	474.682
												1630	356.237	475.03
												1640	356.468	475.374
												1650	356.696	475.714
												1660	356.921	476.052
												1670	357.145	476.386
												1680	357.366	476.717
												1690	357.585	477.045
												1700	357.801	477.369
												1710	358.016	477.691
												1720	358.228	478.01
												1730	358.438	478.325
												1740	358.646	478.638
												1750	358.852	478.948
												1760	359.056	479.255
												1770	359.258	479.559
												1780	359.458	479.86
												1790	359.656	480.159
												1800	359.852	480.455
												1810	360.046	480.748
												1820	360.239	481.039
												1830	360.429	481.327
												1840	360.618	481.613
												1850	360.805	481.896
												1860	360.99	482.176
												1870	361.173	482.454
												1880	361.355	482.73
												1890	361.535	483.003
												1900	361.713	483.274
												1910	361.89	483.542
												1920	362.065	483.809
												1930	362.238	484.073
												1940	362.41	484.334
												1950	362.58	484.594
												1960	362.749	484.851
												1970	362.916	485.106
												1980	363.082	485.359
												1990	363.246	485.61
												2000	363.409	485.859
